# Supplementary material for: Role of inflammatory cytokine in mediating the effect of plasma lipidome on epilepsy: a mediation Mendelian randomization study
Source: Front Neurol. 2024 May 30;15:1388920. doi: 10.3389/fneur.2024.1388920 (PMC11169836; doi:10.3389/fneur.2024.1388920)
Supplement: Supplementary file 1 [file Table_1.xlsx]

## Sheet: Sheet1
Supplementary Table 1 Results of the causal effect of plasma lipidomes on Epilepsy
exposure	id.exposure	outcome	id.outcome	BWMR				MR
				or	or_lci95	or_uci95	pval	pvalue
Phosphatidylcholine (18:1_18:1) levels	GCST90277308	Epilepsy	finngen_R10_G6_EPLEPSY	1.11235	1.04198	1.18749	0.00140784	0.0024907
Ceramide (d42:1) levels	GCST90277255	Epilepsy	finngen_R10_G6_EPLEPSY	0.925287	0.873126	0.980564	0.00871581	0.00693872
Phosphatidylinositol (18:1_18:1) levels	GCST90277365	Epilepsy	finngen_R10_G6_EPLEPSY	1.07286	1.00884	1.14093	0.0250634	0.0186595
Sphingomyelin (d38:2) levels	GCST90277375	Epilepsy	finngen_R10_G6_EPLEPSY	0.948517	0.905274	0.993826	0.026408	0.0219608
Diacylglycerol (18:1_18:3) levels	GCST90277263	Epilepsy	finngen_R10_G6_EPLEPSY	0.928859	0.869542	0.992222	0.0283862	0.0234526
Phosphatidylcholine (O-16:1_18:1) levels	GCST90277327	Epilepsy	finngen_R10_G6_EPLEPSY	0.924319	0.861338	0.991905	0.028834	0.0239905
Sterol ester (27:1/18:0) levels	GCST90277244	Epilepsy	finngen_R10_G6_EPLEPSY	1.06559	1.00236	1.1328	0.0417999	0.034131
Phosphatidylcholine (18:2_20:1) levels	GCST90277315	Epilepsy	finngen_R10_G6_EPLEPSY	0.971127	0.919823	1.02529	0.29006	0.049337
