# Supplementary material for: Role of inflammatory cytokine in mediating the effect of plasma lipidome on epilepsy: a mediation Mendelian randomization study
Source: Front Neurol. 2024 May 30;15:1388920. doi: 10.3389/fneur.2024.1388920 (PMC11169836; doi:10.3389/fneur.2024.1388920)
Supplement: Supplementary file 2 [file Table_2.xlsx]

## Sheet: Sheet1
Supplementary Table 2 Reverse MR results for the relationship between epilepsy and Phosphatidylcholine (18:1_18:1)
method	nsnp	b	se	pval	lo_ci	up_ci	or	or_lci95	or_uci95
MR Egger	35	-0.099	0.125	0.435	-0.344	0.146	0.906	0.709	1.157
Weighted median	35	-0.049	0.072	0.497	-0.191	0.093	0.952	0.826	1.097
Inverse variance weighted	35	-0.072	0.049	0.14	-0.168	0.024	0.93	0.845	1.024
Simple mode	35	-0.182	0.159	0.258	-0.494	0.129	0.833	0.61	1.137
Weighted mode	35	-0.151	0.155	0.338	-0.455	0.154	0.86	0.634	1.166
