# Supplementary material for: Role of inflammatory cytokine in mediating the effect of plasma lipidome on epilepsy: a mediation Mendelian randomization study
Source: Front Neurol. 2024 May 30;15:1388920. doi: 10.3389/fneur.2024.1388920 (PMC11169836; doi:10.3389/fneur.2024.1388920)
Supplement: Supplementary file 3 [file Table_3.xlsx]

## Sheet: Sheet1
Supplementary Table 3 Results of the causal effect of plasma lipidomes on inflammatory cytokines
exposure	id.exposure	outcome	id.outcome	method	nsnp	b	se	pval	lo_ci	up_ci	or	or_lci95	or_uci95
Phosphatidylcholine (18:1_18:1) levels	GCST90277308	Cystatin D levels	GCST90274777	MR Egger	22	0.103868	0.0594767	0.0960896	-0.0127062	0.220443	1.10945	0.987374	1.24663
Phosphatidylcholine (18:1_18:1) levels	GCST90277308	Cystatin D levels	GCST90274777	Weighted median	22	0.103088	0.036541	0.00478511	0.0314674	0.174708	1.10859	1.03197	1.1909
Phosphatidylcholine (18:1_18:1) levels	GCST90277308	Cystatin D levels	GCST90274777	Inverse variance weighted	22	0.0631781	0.0260427	0.0152688	0.0121344	0.114222	1.06522	1.01221	1.121
Phosphatidylcholine (18:1_18:1) levels	GCST90277308	Cystatin D levels	GCST90274777	Simple mode	22	0.104608	0.0678341	0.137979	-0.0283463	0.237563	1.11028	0.972052	1.26816
Phosphatidylcholine (18:1_18:1) levels	GCST90277308	Cystatin D levels	GCST90274777	Weighted mode	22	0.110034	0.0467904	0.0285296	0.0183245	0.201743	1.11632	1.01849	1.22353
Phosphatidylcholine (18:1_18:1) levels	GCST90277308	Fibroblast growth factor 19 levels	GCST90274787	MR Egger	22	-0.085599	0.0646023	0.200106	-0.212219	0.0410215	0.917962	0.808787	1.04187
Phosphatidylcholine (18:1_18:1) levels	GCST90277308	Fibroblast growth factor 19 levels	GCST90274787	Weighted median	22	-0.0539816	0.0405048	0.182623	-0.133371	0.0254077	0.94745	0.87514	1.02573
Phosphatidylcholine (18:1_18:1) levels	GCST90277308	Fibroblast growth factor 19 levels	GCST90274787	Inverse variance weighted	22	-0.0779012	0.0277138	0.00494013	-0.13222	-0.023582	0.925056	0.876148	0.976694
Phosphatidylcholine (18:1_18:1) levels	GCST90277308	Fibroblast growth factor 19 levels	GCST90274787	Simple mode	22	-0.0248394	0.0739851	0.740402	-0.16985	0.120171	0.975467	0.843791	1.12769
Phosphatidylcholine (18:1_18:1) levels	GCST90277308	Fibroblast growth factor 19 levels	GCST90274787	Weighted mode	22	-0.0402937	0.0539786	0.463656	-0.146092	0.0655044	0.960507	0.864078	1.0677
Phosphatidylcholine (18:1_18:1) levels	GCST90277308	Interleukin-17A levels	GCST90274801	MR Egger	22	0.018294	0.0705907	0.798163	-0.120064	0.156652	1.01846	0.886864	1.16959
Phosphatidylcholine (18:1_18:1) levels	GCST90277308	Interleukin-17A levels	GCST90274801	Weighted median	22	0.082142	0.0448502	0.0670299	-0.00576443	0.170048	1.08561	0.994252	1.18536
Phosphatidylcholine (18:1_18:1) levels	GCST90277308	Interleukin-17A levels	GCST90274801	Inverse variance weighted	22	0.0670283	0.0304116	0.0275218	0.00742154	0.126635	1.06933	1.00745	1.135
Phosphatidylcholine (18:1_18:1) levels	GCST90277308	Interleukin-17A levels	GCST90274801	Simple mode	22	-0.0223577	0.0938276	0.81397	-0.20626	0.161544	0.97789	0.813622	1.17532
Phosphatidylcholine (18:1_18:1) levels	GCST90277308	Interleukin-17A levels	GCST90274801	Weighted mode	22	0.153966	0.0688121	0.0362249	0.0190947	0.288838	1.16645	1.01928	1.33488
Phosphatidylcholine (18:1_18:1) levels	GCST90277308	Interleukin-20 receptor subunit alpha levels	GCST90274808	MR Egger	22	0.0724882	0.068784	0.304516	-0.0623284	0.207305	1.07518	0.939574	1.23036
Phosphatidylcholine (18:1_18:1) levels	GCST90277308	Interleukin-20 receptor subunit alpha levels	GCST90274808	Weighted median	22	0.0906654	0.0449288	0.0435933	0.00260501	0.178726	1.0949	1.00261	1.19569
Phosphatidylcholine (18:1_18:1) levels	GCST90277308	Interleukin-20 receptor subunit alpha levels	GCST90274808	Inverse variance weighted	22	0.0681664	0.0296281	0.0214065	0.0100954	0.126237	1.07054	1.01015	1.13455
Phosphatidylcholine (18:1_18:1) levels	GCST90277308	Interleukin-20 receptor subunit alpha levels	GCST90274808	Simple mode	22	0.0631292	0.0757042	0.413726	-0.085251	0.211509	1.06516	0.918282	1.23554
Phosphatidylcholine (18:1_18:1) levels	GCST90277308	Interleukin-20 receptor subunit alpha levels	GCST90274808	Weighted mode	22	0.0804647	0.0582499	0.181688	-0.0337051	0.194635	1.08379	0.966857	1.21487
Phosphatidylcholine (18:1_18:1) levels	GCST90277308	Interleukin-5 levels	GCST90274814	MR Egger	22	-0.0371826	0.0685492	0.593521	-0.171539	0.0971737	0.9635	0.842367	1.10205
Phosphatidylcholine (18:1_18:1) levels	GCST90277308	Interleukin-5 levels	GCST90274814	Weighted median	22	0.0267158	0.0436067	0.540105	-0.0587533	0.112185	1.02708	0.942939	1.11872
Phosphatidylcholine (18:1_18:1) levels	GCST90277308	Interleukin-5 levels	GCST90274814	Inverse variance weighted	22	-0.0675288	0.0298312	0.0235928	-0.125998	-0.00905964	0.934701	0.881617	0.990981
Phosphatidylcholine (18:1_18:1) levels	GCST90277308	Interleukin-5 levels	GCST90274814	Simple mode	22	0.0415153	0.0951262	0.666983	-0.144932	0.227963	1.04239	0.865081	1.25604
Phosphatidylcholine (18:1_18:1) levels	GCST90277308	Interleukin-5 levels	GCST90274814	Weighted mode	22	0.0382256	0.0640239	0.556856	-0.0872612	0.163712	1.03897	0.916438	1.17788
Phosphatidylcholine (18:1_18:1) levels	GCST90277308	Monocyte chemoattractant protein-4 levels	GCST90274824	MR Egger	22	-0.0155684	0.060228	0.798669	-0.133615	0.102478	0.984552	0.874927	1.10791
Phosphatidylcholine (18:1_18:1) levels	GCST90277308	Monocyte chemoattractant protein-4 levels	GCST90274824	Weighted median	22	-0.0644112	0.0377456	0.0879231	-0.138393	0.00957014	0.937619	0.870757	1.00962
Phosphatidylcholine (18:1_18:1) levels	GCST90277308	Monocyte chemoattractant protein-4 levels	GCST90274824	Inverse variance weighted	22	-0.0575261	0.0264236	0.0294755	-0.109316	-0.00573572	0.944097	0.896447	0.994281
Phosphatidylcholine (18:1_18:1) levels	GCST90277308	Monocyte chemoattractant protein-4 levels	GCST90274824	Simple mode	22	-0.0468236	0.0637143	0.470529	-0.171704	0.0780564	0.954256	0.842229	1.08118
Phosphatidylcholine (18:1_18:1) levels	GCST90277308	Monocyte chemoattractant protein-4 levels	GCST90274824	Weighted mode	22	-0.0545001	0.0464222	0.253534	-0.145488	0.0364874	0.946958	0.864601	1.03716
Phosphatidylcholine (18:1_18:1) levels	GCST90277308	Tumor necrosis factor ligand superfamily member 12 levels	GCST90274846	MR Egger	22	0.0022197	0.0672655	0.974002	-0.129621	0.13406	1.00222	0.878429	1.14346
Phosphatidylcholine (18:1_18:1) levels	GCST90277308	Tumor necrosis factor ligand superfamily member 12 levels	GCST90274846	Weighted median	22	-0.0883325	0.0380655	0.0203115	-0.162941	-0.0137242	0.915456	0.849641	0.98637
Phosphatidylcholine (18:1_18:1) levels	GCST90277308	Tumor necrosis factor ligand superfamily member 12 levels	GCST90274846	Inverse variance weighted	22	-0.0615363	0.0294434	0.0366193	-0.119245	-0.00382716	0.940319	0.88759	0.99618
Phosphatidylcholine (18:1_18:1) levels	GCST90277308	Tumor necrosis factor ligand superfamily member 12 levels	GCST90274846	Simple mode	22	-0.0996478	0.0688864	0.162785	-0.234665	0.0353696	0.905156	0.790836	1.036
Phosphatidylcholine (18:1_18:1) levels	GCST90277308	Tumor necrosis factor ligand superfamily member 12 levels	GCST90274846	Weighted mode	22	-0.0975956	0.0522286	0.0756895	-0.199964	0.00477241	0.907016	0.81876	1.00478
